# Supplementary material for: Phage Therapy against Staphylococcus aureus: Selection and Optimization of Production Protocols of Novel Broad-Spectrum Silviavirus Phages
Source: Pharmaceutics. 2022 Sep 6;14(9):1885. doi: 10.3390/pharmaceutics14091885 (PMC9503876; doi:10.3390/pharmaceutics14091885)
Supplement: Supplementary file 1 [file pharmaceutics-14-01885-s001.zip › pharmaceutics-1839029-Supplementary Table S1.xlsx]

## Sheet: pour tableau article
Strain	Use in this study	National Reference Center ID	Genus	Species	Clonal complex	Methicillin resistance	MRSA clone (DNA array assignment)	Sample type	V1SA19 activity	V1SA20 activity	V1SA22 activity
P2SA008	Isolation strain	ST20141045	Staphylococcus	aureus	CC188	MSSA		cutaneous	1	NT	NT
P2SA038	Isolation strain		Staphylococcus	aureus	CC5	MRSA	CC5-MRSA-IV (tst1+), Paediatric clone	unknown	NT	1	NT
P2SA039	Production assays	ST_2019_1845	Staphylococcus	aureus	CC398	MSSA		animal	0	0	0
P2SA040	Production assays	ST_2019_1846	Staphylococcus	aureus	CC398	MSSA		animal	0	0	0
P2SA042	Activity panel	ST2019-176	Staphylococcus	aureus	CC5	MRSA	CC5-MRSA-[I+fus], Geraldine Clone	blood culture	1	1	1
P2SA047	Activity panel	ST2019-57	Staphylococcus	aureus	CC5	MRSA	CC5-MRSA-[I+fus], Geraldine Clone	synovial fluid	1	1	1
P2SA048	Activity panel	ST2019-55	Staphylococcus	aureus	CC8	MRSA	CC8-MRSA-IV, Lyon Clone	blood culture	0	0	0
P2SA049	Activity panel	ST2019-357	Staphylococcus	aureus	CC8	MRSA	CC8-MRSA-IV (sea+), Lyon Clone/UK-EMRSA-2	blood culture	0	1	1
P2SA050	Activity panel	ST2019-720	Staphylococcus	aureus	CC8	MRSA	CC8-MRSA-IV, Lyon Clone	bone	0	1	0
P2SA053	Activity panel	ST2019-1680	Staphylococcus	aureus	CC80	MRSA	CC80-MRSA-IV [PVL+] European caMRSA Clone	cutaneous	0	1	0
P2SA055	Activity panel	ST2019-1848	Staphylococcus	aureus	CC80	MRSA	CC80-MRSA-IV [PVL+] European caMRSA Clone	cutaneous	0	1	0
P2SA056	Activity panel	ST2019-1873	Staphylococcus	aureus	CC80	MRSA	CC80-MRSA-IV [PVL+] European caMRSA Clone	cutaneous	0	1	0
P2SA057	Activity panel	ST2019-1872	Staphylococcus	aureus	CC80	MRSA	CC80-MRSA-IV [PVL+] European caMRSA Clone	blood culture	0	1	0
P2SA058	Activity panel	ST2019-354	Staphylococcus	aureus	CC8	MRSA	CC8-MRSA-[IV+ACME] (PVL+), USA300	respiratory	1	1	1
P2SA059	Activity panel	ST2019-949	Staphylococcus	aureus	CC8	MRSA	CC8-MRSA-[IV+ACME] (PVL+), USA300	cutaneous	1	1	1
P2SA063	Activity panel	ST2019-1095	Staphylococcus	aureus	CC8	MRSA	CC8-MRSA-IV (PVL+), ACME-negative/Spanish or Latin American variant of USA300	cutaneous	0	1	1
P2SA124	Activity panel	ST2019_0286	Staphylococcus	aureus	CC30	MRSA	CC30-MRSA-IV [PVL+] Southwest Pacific Clone	cutaneous	1	1	0
P2SA125	Activity panel	ST2018_1962	Staphylococcus	aureus	CC121	MRSA	CC121-MRSA-IV	respiratory	1	1	1
P2SA126	Activity panel	ST2018_2887	Staphylococcus	aureus	CC1	MRSA	CC1-MRSA-IV	respiratory	1	1	1
P2SA127	Activity panel	ST2018_2699	Staphylococcus	aureus	CC59	MRSA	Taiwan Clone	cutaneous	0	0	0
P2SA128	Activity panel	ST2018_2400	Staphylococcus	aureus	CC5	MRSA	Paediatric clone	blood culture	0	0	0
P2SA132	Activity panel	ST2019-1466	Staphylococcus	aureus	CC152	MSSA	CC59-MRSA-VT (PVL+), Taiwan Clone	blood culture	1	1	1
P2SA133	Activity panel	ST2019_0362	Staphylococcus	aureus	CC1	MSSA		respiratory	1	1	1
P2SA134	Activity panel	ST2019_1492	Staphylococcus	aureus	CC121	MSSA		cutaneous	1	1	1
P2SA135	Activity panel	ST2018_0952	Staphylococcus	aureus	CC15	MSSA		blood culture	1	1	1
P2SA136	Activity panel	ST2018_0404	Staphylococcus	aureus	CC30	MSSA		bone	1	1	1
P2SA137	Activity panel	ST2019_2155	Staphylococcus	aureus	CC8	MSSA		blood culture	1	1	1
P2SA138	Activity panel	ST2019_1786	Staphylococcus	aureus	CC5	MSSA		synovial fluid	1	1	1
P2SA139	Activity panel	ST2019_2325	Staphylococcus	aureus	CC30	MSSA		respiratory	1	1	0
P2SA140	Activity panel	ST2019_2156	Staphylococcus	aureus	CC45	MSSA		vaginal	1	1	1
P2SA141	Activity panel	ST2019_2072	Staphylococcus	aureus	CC398	MSSA		cerebrospinal fluid	0	0	0
P2SA143	Activity panel	ST2019_1890	Staphylococcus	aureus	CC97	MSSA		bone	1	1	0
P2SA144	Activity panel	ST2018_1543	Staphylococcus	aureus	CC1	MSSA		cutaneous	1	1	1
P2SA145	Activity panel	ST2019_2162	Staphylococcus	aureus	CC22	MSSA		vaginal	1	1	0
P2SA146	Activity panel	ST2019_1427	Staphylococcus	aureus	CC15	MSSA		respiratory	1	1	1
P2SA151	Activity panel	ST2018-1503	Staphylococcus	aureus	CC30	MSSA		respiratory	1	1	1
P2SA154	Activity panel	ST2019-1494	Staphylococcus	aureus	CC1	MSSA		cutaneous	1	0	0
P2SA155	Activity panel	ST2019-1523	Staphylococcus	aureus	CC152	MSSA		blood culture	1	1	1
P2SA156	Activity panel	ST2019-1580	Staphylococcus	aureus	CC15	MSSA		respiratory	1	1	1
P2SA157	Activity panel	ST2019-1590	Staphylococcus	aureus	CC1	MSSA		cutaneous	1	1	1
P2SA158	Activity panel	ST2019-1709	Staphylococcus	aureus	CC1	MSSA		cutaneous	0	1	1
P2SA159	Activity panel	ST2019-1904	Staphylococcus	aureus	CC5	MSSA		cutaneous	1	1	1
P2SA160	Activity panel	ST2019-1953	Staphylococcus	aureus	CC97	MSSA		blood culture	1	1	0
P2SA162	Activity panel	ST2019-2170	Staphylococcus	aureus	CC45	MSSA		blood culture	1	1	1
P2SA163	Activity panel	ST2019-2227	Staphylococcus	aureus	CC15	MSSA		blood culture	1	1	1
P2SA164	Activity panel	ST2019-2261	Staphylococcus	aureus	CC8	MSSA		bone	1	1	1
P2SA166	Activity panel	ST2019-2302	Staphylococcus	aureus	CC398	MSSA		bone	0	0	0
P2SA167	Activity panel	ST2019-2480	Staphylococcus	aureus	CC398	MSSA		respiratory	1	0	0
P2SA168	Activity panel	ST2019-2486	Staphylococcus	aureus	CC121	MSSA		cutaneous	1	1	1
P2SA170	Activity panel	ST2019-2508	Staphylococcus	aureus	CC22	MSSA		blood culture	1	1	0
P2SA171	Activity panel	ST2019-2516	Staphylococcus	aureus	CC30	MSSA		urinary	1	1	0
P2SA173	Activity panel	ST2019-2535	Staphylococcus	aureus	CC30	MSSA		respiratory	1	1	0
P2SA174	Activity panel	ST2019-2372	Staphylococcus	aureus	CC8	MSSA		cutaneous	1	1	1
P2SA177	Activity panel	ST2019-2437	Staphylococcus	aureus	CC398	MSSA		respiratory	0	0	0
P2SA179	Activity panel	ST2019-2458	Staphylococcus	aureus	CC22	MSSA		respiratory	0	1	0
P2SA180	Activity panel	ST2019-2477	Staphylococcus	aureus	CC30	MSSA		blood culture	1	1	0
P2SA181	Activity panel	ST2019-2537	Staphylococcus	aureus	CC121	MSSA		blood culture	1	1	1
P2SA182	Activity panel	ST2019-2572	Staphylococcus	aureus	CC5	MSSA		blood culture	1	1	1
P2SA184	Activity panel	ST2019-2634	Staphylococcus	aureus	CC152	MSSA		cutaneous	0	0	0
P2SA185	Activity panel	ST2019-2643	Staphylococcus	aureus	CC121	MSSA		cutaneous	1	1	1
P2SA186	Activity panel	ST2019-2714	Staphylococcus	aureus	CC121	MSSA		cutaneous	1	1	1
P2SA187	Activity panel	ST2019-2716	Staphylococcus	aureus	CC97	MSSA		cutaneous	1	1	0
P2SA188	Activity panel	ST2019-2769	Staphylococcus	aureus	CC15	MSSA		cerebrospinal fluid	1	1	1
P2SA189	Activity panel	ST2020-28	Staphylococcus	aureus	CC45	MSSA		cutaneous	1	1	1
P2SA190	Activity panel	ST2020-40	Staphylococcus	aureus	CC45	MSSA		bone	1	1	1
P2SA191	Activity panel	ST2020-258	Staphylococcus	aureus	CC30	MSSA		cutaneous	1	1	0
P2SA192	Activity panel	ST2020-262	Staphylococcus	aureus	CC121	MSSA		cutaneous	0	1	0
P2SA193	Activity panel	ST2020-603	Staphylococcus	aureus	CC45	MSSA		respiratory	0	1	1
P2SA225	Production assays	ST2017-423	Staphylococcus	aureus	CC6	MSSA		nasal	1	1	1
P2SA236	Production assays	ST20111368	Staphylococcus	aureus	CC15	MSSA		blood culture	1	1	1
P2SA237	Isolation strain/Production assays	ST20111713	Staphylococcus	aureus	CC15	MSSA		respiratory	1	1	1
P2SA238	Production assays	ST20140414	Staphylococcus	aureus	CC15	MSSA		respiratory	1	1	1
P2SA239	Production assays	ST20150287	Staphylococcus	aureus	CC15	MSSA		blood culture	1	1	1
P2SA240	Production assays	ST20210147	Staphylococcus	aureus	CC15	MSSA		blood culture	1	1	1
P2SA241	Activity panel	ST2017-910	Staphylococcus	aureus	CC8	MSSA		blood culture	1	1	1
P2SA242	Activity panel	ST2018-1614	Staphylococcus	aureus	CC30	MSSA		cutaneous	1	1	1
P2SA243	Activity panel	ST2018-1963	Staphylococcus	aureus	CC398	MSSA		blood culture	1	1	0
P2SA244	Activity panel	ST2019-1034	Staphylococcus	aureus	CC30	MSSA		vaginal	1	1	1
P2SA245	Activity panel	ST2019-1045	Staphylococcus	aureus	CC7	MSSA		bone	0	0	0
P2SA246	Activity panel	ST2019-1350	Staphylococcus	aureus	CC15 (ST582)	MSSA		respiratory	1	1	1
P2SA247	Activity panel	ST2019-1664	Staphylococcus	aureus	CC5	MSSA		blood culture	1	1	1
P2SA248	Activity panel	ST2019-1705	Staphylococcus	aureus	CC7	MSSA		respiratory	0	0	0
P2SA249	Activity panel	ST2019-2079	Staphylococcus	aureus	CC121	MSSA		cutaneous	0	1	0
P2SA250	Activity panel	ST2019-2137	Staphylococcus	aureus	CC15	MSSA		cutaneous	1	1	1
P2SA251	Activity panel	ST2019-2232	Staphylococcus	aureus	CC15 (ST582)	MSSA		blood culture	1	1	1
P2SA252	Activity panel	ST2019-2327	Staphylococcus	aureus	CC121	MSSA		cutaneous	1	1	0
P2SA253	Activity panel	ST2019-2397	Staphylococcus	aureus	CC398	MSSA		bone	0	0	0
P2SA254	Activity panel	ST2019-2687	Staphylococcus	aureus	ST72	MSSA		blood culture	1	0	1
P2SA255	Activity panel	ST2019-2713	Staphylococcus	aureus	CC15	MSSA		blood culture	1	1	1
P2SA256	Activity panel	ST2019-272	Staphylococcus	aureus	CC1	MSSA		bone	0	0	0
P2SA257	Activity panel	ST2019-2725	Staphylococcus	aureus	CC5	MSSA		cutaneous	1	1	1
P2SA258	Activity panel	ST2019-317	Staphylococcus	aureus	CC121	MSSA		blood culture	1	1	1
P2SA259	Activity panel	ST2019-778	Staphylococcus	aureus	CC5	MSSA		respiratory	1	1	1
P2SA260	Activity panel	ST2019-907	Staphylococcus	aureus	CC8	MSSA		blood culture	1	1	1
P2SA261	Activity panel	ST2019-975	Staphylococcus	aureus	CC45	MSSA		blood culture	1	1	1
P2SA263	Activity panel	ST2019-1794	Staphylococcus	aureus	CC25	MSSA		cutaneous	0	0	0
P2SA264	Activity panel	ST2019-1992	Staphylococcus	aureus	CC25	MSSA		blood culture	1	1	1
P2SA265	Activity panel	ST2019-2277	Staphylococcus	aureus	CC25	MSSA		cutaneous	1	1	0
P2SA266	Activity panel	ST2020-408	Staphylococcus	aureus	CC7	MRSA		cardiac	0	0	0
P2SA267	Activity panel	ST2017-1096	Staphylococcus	aureus	CC22	MRSA	CC22-MRSA-IV	blood culture	1	1	0
P2SA268	Activity panel	ST2017-1138	Staphylococcus	aureus	CC45	MRSA	CC45-MRSA-IV, Berlin EMRSA	cutaneous	1	1	1
P2SA269	Activity panel	ST2017-1589	Staphylococcus	aureus	CC8	MRSA	CC8-MRSA-IV, Lyon Clone	blood culture	1	1	0
P2SA270	Activity panel	ST2017-1789	Staphylococcus	aureus	CC8	MRSA	CC8-MRSA-IV ACME-negative Latin American variant of USA300	bone	0	1	1
P2SA271	Activity panel	ST2017-1874	Staphylococcus	aureus	CC239	MRSA	ST239-MRSA-[III+SCCmer+ccrC], Vienna/Hungarian/Brazilian Clone	cutaneous	0	0	0
P2SA272	Activity panel	ST2017-1966	Staphylococcus	aureus	CC5	MRSA	CC5-MRSA-IV	bone	1	1	1
P2SA273	Activity panel	ST2017-201	Staphylococcus	aureus	CC22	MRSA	CC22-MRSA-IV	cutaneous	0	0	0
P2SA274	Activity panel	ST2017-238	Staphylococcus	aureus	CC30	MRSA	CC30-MRSA-IV [PVL+], Southwest Pacific Clone	blood culture	1	1	0
P2SA275	Activity panel	ST2017-2435	Staphylococcus	aureus	CC8	MRSA	CC8-MRSA-IV (PVL+), ACME-negative/Spanish or Latin American variant of USA300	bone	0	1	1
P2SA276	Activity panel	ST2017-2459	Staphylococcus	aureus	CC45	MRSA	CC45-MRSA-IV, Berlin EMRSA	blood culture	1	1	1
P2SA277	Activity panel	ST2017-342	Staphylococcus	aureus	CC5	MRSA	CC5-MRSA-VI, New Paediatric Clone	cutaneous	1	1	1
P2SA278	Activity panel	ST2017-358	Staphylococcus	aureus	CC30	MRSA	CC30-MRSA-IV [PVL+] Southwest Pacific Clone	catheter	0	0	0
P2SA279	Activity panel	ST2017-554	Staphylococcus	aureus	CC398	MRSA	CC398-MRSA-V	blood culture	0	0	0
P2SA280	Activity panel	ST2017-673	Staphylococcus	aureus	CC5	MRSA	CC5-MRSA-IV, Paediatric clone	bone	1	1	1
P2SA281	Activity panel	ST2018-1024	Staphylococcus	aureus	CC5	MRSA	CC5 ST5-MRSA-[I+fus], Geraldine Clone	synovial fluid	1	1	1
P2SA282	Activity panel	ST2018-1036	Staphylococcus	aureus	CC1	MRSA	CC1-MRSA-IV	bone	1	1	1
P2SA283	Activity panel	ST2018-1046	Staphylococcus	aureus	CC8	MRSA	CC8-MRSA-IV (sea+), Lyon Clone/UK-EMRSA-2	respiratory	0	1	0
P2SA284	Activity panel	ST2018-1101	Staphylococcus	aureus	CC30	MRSA	CC30-MRSA-IV (PVL+), Southwest Pacific Clone	cutaneous	0	1	0
P2SA285	Activity panel	ST2018-1105	Staphylococcus	aureus	CC398	MRSA	CC398-MRSA-V (PVL+)	respiratory	0	0	0
P2SA286	Activity panel	ST2018-1173	Staphylococcus	aureus	CC121	MRSA	CC121-MRSA-IV	cerebrospinal fluid	1	1	1
P2SA287	Activity panel	ST2018-1803	Staphylococcus	aureus	CC239	MRSA	ST239-MRSA-III, Vienna/Hungarian/Brazilian Clone	blood culture	0	0	0
P2SA288	Activity panel	ST2018-186	Staphylococcus	aureus	CC59	MRSA	CC59-MRSA-VT, Taiwan Clone	cutaneous	0	0	0
P2SA289	Activity panel	ST2018-1969	Staphylococcus	aureus	CC80	MRSA	CC80-MRSA-IV (PVL+)	synovial fluid	0	1	0
P2SA290	Activity panel	ST2018-2075	Staphylococcus	aureus	CC5	MRSA	ST5/ST225-MRSA-II, Rhine-Hesse EMRSA/New York-Japan Clone	cutaneous	1	1	1
P2SA291	Activity panel	ST2018-21	Staphylococcus	aureus	CC59	MRSA	CC59-MRSA-VT (PVL+), Taiwan Clone	cutaneous	0	0	0
P2SA292	Activity panel	ST2018-2504	Staphylococcus	aureus	CC22	MRSA	CC22-MRSA-IV, UK-EMRSA-15/Barnim EMRSA	bone	0	0	0
P2SA293	Activity panel	ST2018-440	Staphylococcus	aureus	CC8	MRSA	CC8-MRSA-[IV+ACME] (PVL+), USA300	respiratory	1	1	1
P2SA294	Activity panel	ST2018-598	Staphylococcus	aureus	CC45	MRSA	CC45-MRSA-IV, Berlin EMRSA	cutaneous	0	1	1
P2SA295	Activity panel	ST2018-722	Staphylococcus	aureus	CC1943	MRSA	CC1943-MRSA-XI	cutaneous	1	1	1
P2SA296	Activity panel	ST2018-996	Staphylococcus	aureus	CC80	MRSA	CC80-MRSA-IV (PVL+)	bone	0	1	0
P2SA297	Activity panel	ST2019-1182	Staphylococcus	aureus	ST247	MRSA	ST247-MRSA-I, North German/Iberian EMRSA	synovial fluid	1	1	1
P2SA298	Activity panel	ST2019-1189	Staphylococcus	aureus	CC599	MRSA	CC599-MRSA-XI	synovial fluid	0	0	1
P2SA299	Activity panel	ST2019-1199	Staphylococcus	aureus	CC5	MRSA	ST5/ST225-MRSA-II, Rhine-Hesse EMRSA	blood culture	1	1	1
P2SA300	Activity panel	ST2019-1294	Staphylococcus	aureus	CC88	MRSA	CC88-MRSA-IV	cutaneous	1	1	1
P2SA301	Activity panel	ST2019-1344	Staphylococcus	aureus	CC398	MRSA	CC398-MRSA-V (PVL+)	cutaneous	0	0	0
P2SA302	Activity panel	ST2019-1390	Staphylococcus	aureus	CC239	MRSA	ST239-MRSA-[III+ccrC], Vienna/Hungarian/Brazilian Clone	cutaneous	0	0	0
P2SA303	Activity panel	ST2019-1783	Staphylococcus	aureus	CC1	MRSA	CC1 ST772-MRSA-V (PVL+), Bengal Bay Clone	respiratory	1	1	0
P2SA304	Activity panel	ST2019-1841	Staphylococcus	aureus	CC88	MRSA	CC88-MRSA-IV	synovial fluid	1	1	1
P2SA305	Activity panel	ST2019-1844	Staphylococcus	aureus	CC5	MRSA	CC5-MRSA-IV, Paediatric clone	blood culture	1	1	1
P2SA306	Activity panel	ST2019-1858	Staphylococcus	aureus	CC1	MRSA	CC1 ST772-MRSA-V (PVL+), Bengal Bay Clone	cutaneous	1	1	0
P2SA307	Activity panel	ST2019-1927	Staphylococcus	aureus	CC1	MRSA	CC1 ST772-MRSA-V (PVL+), Bengal Bay Clone	cutaneous	1	0	0
P2SA308	Activity panel	ST2019-1978	Staphylococcus	aureus	CC30	MRSA	CC30-MRSA-IV (PVL+), Southwest Pacific Clone	cutaneous	1	1	1
P2SA309	Activity panel	ST2019-20	Staphylococcus	aureus	CC30	MRSA	CC30-MRSA-IV (PVL+), Southwest Pacific Clone	respiratory	1	1	0
P2SA310	Activity panel	ST2019-2076	Staphylococcus	aureus	CC88	MRSA	CC88-MRSA-IV, WA MRSA-2	respiratory	1	1	1
P2SA311	Activity panel	ST2019-2172	Staphylococcus	aureus	CC22	MRSA	CC22-MRSA-IV	cutaneous	1	1	1
P2SA312	Activity panel	ST2019-2279	Staphylococcus	aureus	CC5	MRSA	CC5-MRSA-IV	cutaneous	1	1	1
P2SA313	Activity panel	ST2019-2313	Staphylococcus	aureus	CC22	MRSA	CC22-MRSA-IV, UK-EMRSA-15/Barnim EMRSA	respiratory	0	0	0
P2SA314	Activity panel	ST2019-2314	Staphylococcus	aureus	CC1	MRSA	CC1-MRSA-IV, WA MRSA-1/57	blood culture	1	1	1
P2SA315	Activity panel	ST2019-2334	Staphylococcus	aureus	CC22	MSSA	CC22-MRSA-IV	cutaneous	1	1	1
P2SA316	Activity panel	ST2019-2347	Staphylococcus	aureus	CC130	MRSA	CC130-MRSA-XI	blood culture	1	0	1
P2SA317	Activity panel	ST2019-2501	Staphylococcus	aureus	CC22	MRSA	CC22-MRSA-IV	blood culture	0	0	0
P2SA318	Activity panel	ST2019-2553	Staphylococcus	aureus	CC5	MRSA	CC5-MRSA-VI, New Paediatric Clone	bone	1	1	1
P2SA319	Activity panel	ST2019-2612	Staphylococcus	aureus	CC5	MRSA	ST5/ST225-MRSA-II, Rhine-Hesse EMRSA/New York-Japan Clone	blood culture	1	1	1
P2SA320	Activity panel	ST2019-524	Staphylococcus	aureus	CC121	MRSA	CC121-MRSA-IV	cutaneous	1	1	1
P2SA321	Activity panel	ST2019-909	Staphylococcus	aureus	ST247	MRSA	ST247-MRSA-I, North German/Iberian EMRSA	blood culture	0	0	0
P2SA322	Activity panel	ST2020-225	Staphylococcus	aureus	CC5	MRSA	CC5-MRSA-VI, New Paediatric Clone	blood culture	1	1	1
P2SA323	Activity panel	ST2020-654	Staphylococcus	aureus	CC8	MRSA	CC8-MRSA-IV (sea+), Lyon Clone/UK-EMRSA-2	blood culture	0	1	0
P2SA324	Activity panel	ST2020-674	Staphylococcus	aureus	CC5	MRSA	CC5-MRSA-IV	blood culture	1	1	1
P2SAG2	Production assays	ST20191229	Staphylococcus	argenteus	NA	MSSArg		respiratory	0	0	1
P2SAG3	Production assays	ST20191235	Staphylococcus	argenteus	NA	MSSArg		blood culture	1	1	1
P2SAG4	Activity panel	ST2019-1292	Staphylococcus	argenteus	CC2250	MSSArg		cutaneous	0	0	1
P2SAG5	Activity panel	ST2019-549	Staphylococcus	argenteus	CC2250	MSSArg		bone	1	1	1
P2SAG6	Activity panel	ST2019-842	Staphylococcus	argenteus	CC1223	MSSArg		blood culture	1	0	1
